# Supplementary material for: Molecular typing of Mycoplasma synoviae in industrial and backyard poultry: a 14-year study in Italy
Source: Appl Environ Microbiol. 2026 Mar 12;92(4):e01324-25. doi: 10.1128/aem.01324-25 (PMC13101485; doi:10.1128/aem.01324-25)
Supplement: Table S1 — Background information of 227 Mycoplasma synoviae strains and summarized results of MLST. [file aem.01324-25-s0003.xlsx]

## Sheet: Foglio1
Table 1S. Background information of 227 Mycoplasma synoviae strains and summarized results of MLST.
Samples ID	Species	Region	Sector	Companies/ farms	Year	adk	atpG	efp	gmk	nagC	ppa	recA	ST	Clonal complex
IZSVE/4498/PD13/2	T	Emilia Romagna	I	B	2013	11	29	5	21	14	6	11	71	1
IZSVE/3413/PD14/1	T	Veneto	I	D	2014
IZSVE/2705/PD15/11	C	Toscana	I	D	2015
IZSVE/390/PD15/3	C	Toscana	I	D
IZSVE/4282/PD15/3	C	Veneto	R	-
IZSVE/1074/MAV16/1	C	Sicilia	I	D	2016
IZSVE/1988/MAV16/34	C	Lombardia	I	D
IZSVE/3483/MAV16/6	C	Toscana	I	D
IZSVE/2953/MAV16/28	T	Veneto	I	D
IZSVE/1196/MAV16/1	C	Veneto	I	C
IZSVE/1903/MAV16/1	T	Emilia Romagna	I	B
IZSVE/2502/MAV16/3	T	Trentino Alto Adige	R	-
IZSVE/1027/MAV18/1	T	Veneto	I	C	2018
IZSVE/1588/MAV18/3	C	Friuli Venezia Giulia	I	C
IZSVE/1034/MAV18/1	T	Veneto	I	C
IZSVE/11518/VR20/1	T	Lombardia	I	B	2020
IZSVE/10901/VR20/1	C	Sicilia	I	D
IZSVE/VR20/9480/1	C	Molise	I	C
IZSVE/VR21/793/3	C	unknown	I	B	2021
IZSVE/3531/VR23/1	C	Sicilia	I	D	2023
IZSVE/1862/PD14/42	C	Veneto	R	-	2014	5	29	9	21	14	21	7	133
IZSVE/4865/PD14/41	C	Veneto	R	-
IZSVE/3452/PD15/6	C	Veneto	R	-	2015
IZSVE/1807/MAV16/2	C	Veneto	I	C	2016
IZSVE/2316/MAV16/1	C	Veneto	I	C
IZSVE/3816/MA17/5	C	Veneto	R	-	2017
IZSVE/465/MAV18/16	C	Veneto	R	-	2018
IZSVE/115/MAV19/1	C	Piemonte	I	-	2019
IZSVE/12261/VR22/3	T	Veneto	I	B	2022
IZSVE/3225/VR23/3	T	Lombardia	I	B	2023
IZSVE/6707/VR20	C	Veneto	I	C	2020	5	29	9	21	14	6	7	144
IZSVE/8754/VR21/3	C	Emilia Romagna	I	B	2021
IZSVE/3793/VR22	C	Veneto	I	C	2022
IZSVE/5087/VR23/10	C	Emilia Romagna	I	A	2023
IZSVE/11738/VR23/10	T	Emilia Romagna	I	B
IZSVE/461/VR24	C	Emilia Romagna	I	B	2024
IZSVE/5817/PD14/1	C	Emilia Romagna	I	A	2014	5	29	9	21	29	6	11	60
IZSVE/589/PD14/1	C	Emilia Romagna	I	A
IZSVE/11098/VR19	C	Veneto	I	C	2019
IZSVE/9747/VR20/10	C	Veneto	R	-	2020
IZSVE/1665/VR20/7	GF	Veneto	R	-
IZSVE/4276/VR22	C	Lombardia	I	B	2022	5	32	9	21	14	6	7	177
IZSVE/11409/VR22/3	C	Emilia Romagna	I	A
IZSVE/11410/VR22/3	C	Emilia Romagna	I	A
IZSVE/10622/VR22	C	Emilia Romagna	I	A
IZSVE/10867/VR22	C	Emilia Romagna	I	A
IZSVE/5348/PD15/5	GF	Veneto	R	-	2015	26	30	5	21	39	6	11	85
IZSVE/3007/MAV16/1	T	Emilia Romagna	I	B	2016
IZSVE/6936/VR22/9	C	Emilia Romagna	I	B	2022
IZSVE/8909/VR21	C	Umbria	I	B	2021	5	29	25	21	29	6	11	162
IZSVE/8755/VR21/3	C	Abruzzo	I	B
IZSVE/7518/VR21/6	C	Abruzzo	I	B
IZSVE/6399/PD14/1	C	Lombardia	I	D	2014	30	29	5	21	14	6	11	120
IZSVE/1722/MAV16/5	C	Piemonte	I	D	2016
IZSVE/12260/VR22/4	T	Veneto	I	B	2022	5	29	9	21	35	6	7	186
IZSVE/14205/VR22/3	T	Veneto	I	B
IZSVE/13837 /VR23	C	Emilia Romagna	I	A	2023	5	29	9	34	14	6	7	193
IZSVE/11225/VR23	C	Emilia Romagna	I	A
IZSVE/4663/PD13/2	T	Emilia Romagna	I	B	2013	7	29	5	21	14	6	11	66
IZSVE/5914/PD13/5	C	Veneto	I	D	2013	26	29	5	21	32	6	11	83
IZSVE/4828/PD13/1	T	Emilia Romagna	I	B	2013	5	29	9	21	5	6	11	112
IZSVE/4418/PD14/6	C	Emilia Romagna	I	A	2014	5	29	9	21	30	6	11	106
IZSVE/5872/PD15/3	C	Trentino Alto Adige	I	C	2015	5	29	9	21	30	6	7	108
IZSVE/2518/PD15/1	C	Emilia Romagna	I	B	2015	26	29	5	21	39	6	11	84
IZSVE/5549/PD15/5	C	Veneto	R	-	2015	30	29	5	21	14	6	34	209
IZSVE/2395/MAV17/2	C	Veneto	I	D	2017	30	29	9	21	14	6	34	129
IZSVE/4742/VR20/2	C	Emilia Romagna	I	A	2020	26	29	5	21	14	6	11	142
IZSVE/9479/VR20	C	Lombardia	I	C	2020	5	29	5	21	14	6	11	146
IZSVE/13083/VR20	C	Veneto	I	C	2020	26	29	5	21	14	6	39	149
IZSVE/7794/VR21/4	C	unknown	I	B	2021	5	29	5	21	29	6	11	158
IZSVE/7580/VR21/6	C	Abruzzo	I	B	2021	11	29	5	21	64	6	11	163
IZSVE/9901/VR21	C	Veneto	I	B	2021	11	29	5	21	39	6	11	173
IZSVE/3794/VR22	T	Veneto	I	C	2022	11	29	5	21	29	6	11	175
IZSVE/10623/VR22	C	Marche	I	A	2022	5	44	9	21	14	6	7	184
IZSVE/10218/VR24	C	Emilia Romagna	I	A	2024	11	29	5	21	14	6	7	220
IZSV/370/VR20	C	Abruzzo	I	B	2020	5	29	9	21	14	1	11	141	2
IZSVE/3570/VR20	C	Abruzzo	I	B
IZSVE/11738/VR23/1	T	Emilia Romagna	I	B	2023
IZSVE/14393/VR23/28	T	Emilia Romagna	I	B
IZSVE/14510/VR23/11	T	Emilia Romagna	I	B
IZSVE/6858/VR24	C	Abruzzo	I	D	2024
IZSVE/1594/MAV17/3	C	Veneto	I	C	2017	5	29	9	21	54	1	11	122
IZSVE/2150/MAV17/23	C	Veneto	R	-
IZSVE/9481/VR20	C	Veneto	I	C	2020
IZSVE/7228/VR21/6	C	Abruzzo	I	B	2021
IZSVE/3789/VR22	C	Molise	I	C	2022
IZSVE/4906/PD10/ 6	PA	Veneto	R	-	2010	11	29	9	21	14	21	11	218
IZSVE/4082/PD13/5	C	Veneto	R	-	2013	11	29	9	21	8	1	11	208
IZSVE/3301/MAV17	C	Emilia Romagna	I	A	2017	5	29	9	21	54	10	11	123
IZSVE/3214/MAV17	C	Emilia Romagna	I	A	2017	7	29	9	21	54	1	11	124
IZSVE/10559/VR19	C	Trentino Alto Adige	I	D	2019	26	29	9	21	54	1	11	136
IZSVE/8901/VR21	C	Emilia Romagna	I	A	2021	11	29	9	21	54	1	11	161
IZSVE/9808/VR21	C	Emilia Romagna	I	A	2021	5	30	9	21	14	1	11	171
IZSVE/5211/PD12/5	T	Veneto	R	-	2012	11	29	9	21	14	1	11	207
IZSVE/1806/PD12/15	C	Veneto	I	D	2012	11	6	11	1	14	10	11	21	3
IZSVE/1203/PD12/2	T	Emilia Romagna	I	B
IZSVE/1805/PD12/3	C	Veneto	I	D
IZSVE/806/PD12/14	C	Emilia Romagna	I	D
IZSVE/70/PD12/4	C	Emilia Romagna	I	D
IZSVE/1306/PD12/24	C	Friuli Venezia Giulia	I	D
IZSVE/5715/PD12/4	C	Veneto	I	D
IZSVE/3074/PD12/5	C	Veneto	R	-
IZSVE/5753/PD12/17	GF	Veneto	R	-
IZSVE/6455/PD13/25	C	Veneto	I	D	2013
IZSVE/4515/PD13/3	C	Emilia Romagna	I	D
IZSVE/2211/PD13/1	C	Sicilia	I	D
IZSVE/2094/PD13/10	C	Lombardia	I	C
IZSVE/4109/PD13/1	T	Emilia Romagna	I	B
IZSVE/2211/PD13/1	C	Sicilia	R	-
IZSVE/5254/PD13/5	C	Veneto	R	-
IZSVE/2602/PD13/57	C	Veneto	R	-
IZSVE/5575/PD13/5	T	Veneto	I	D	2014
IZSVE/150/PD14/11	C	Lombardia	I	C
IZSVE/589/PD14/1	C	Emilia Romagna	I	A
IZSVE/151/PD14/1	C	Lombardia	I	C
IZSVE/3441/PD14/2	T	Veneto	I	C
IZSVE/5662/PD15/2	C	Emilia Romagna	I	A	2015
IZSVE/5665/PD15/1	C	Emilia Romagna	I	A
IZSVE/2775/MAV16/1	C	Lombardia	I	C	2016
IZSVE/754/MAV17/5	C	Veneto	I	D	2017
IZSVE/3679/MAV17/9	C	Veneto	R	-
IZSVE/10139/VR19	C	Emilia Romagna	I	A	2019
IZSVE/7241/VR19/1	C	Emilia Romagna	I	A
IZSVE/9641/VR19/19	C	Emilia Romagna	I	A
IZSVE/9482/VR20	T	Lombardia	I	C	2020
IZSVE/10368/VR21	C	Veneto	I	B	2021
IZSVE/740/PD15/17	C	Veneto	I	D	2015	11	6	11	1	14	10	25	72
IZSVE/2519/PD15/1	T	Emilia Romagna	I	B
IZSVE/1925/MAV16/36	C	Veneto	I	D	2016
IZSVE/3091/MAV16/8	C	Veneto	R	-
IZSVE/3377/VR19	C	Marche	I	A	2019
IZSVE/1684/PD15/18	C	Friuli Venezia Giulia	I	D	2015	11	6	11	1	2	10	23	73
IZSVE/4599/PD15/2	C	Emilia Romagna	I	D
IZSVE/2855/MAV16/19	C	Veneto	R	-	2016
IZSVE/3068/MAV16/5	C	Veneto	R	-
IZSVE/5502/PD15/3	C	Veneto	I	C	2015	11	6	11	1	30	10	11	107
IZSVE/1687/PD15/1	C	Emilia Romagna	I	D	2015	11	6	11	1	2	6	23	118
IZSVE/470/MAV17/71	C	Emilia Romagna	I	D	2017	11	6	11	1	2	10	11	111
IZSVE/6055/VR21	C	Emilia Romagna	I	A	2021	11	29	11	18	14	10	11	155
IZSVE/8792/VR23/4	C	Marche	I	A	2023	11	29	11	1	14	10	11	188
IZSVE/318/VR24	C	Emilia Romagna	I	A	2024	11	29	11	1	2	10	11	206
IZSVE/6365/PD14/2	C	Sicilia	I	D	2014	7	29	11	21	14	1	11	114	4
IZSVE/2005/MAV17/1	T	Veneto	I	D	2017
IZSVE/6681/PD13/7	C	Sicilia	R	-	2013	7	29	11	21	14	21	11	125
IZSVE/1973/MAV16/1	C	Lombardia	I	D	2016
IZSVE/3757/PD13/2	C	Veneto	I	C	2013	7	29	11	21	42	1	11	68
IZSVE/3400/PD15/1	T	Emilia Romagna	I	B	2015	26	29	11	21	14	1	11	115
IZSVE/4588/PD12/5	C	Veneto	R	-	2012	32	6	11	28	14	6	7	128	5
IZSVE/2974/PD14/1	T	Emilia Romagna	I	B	2014
IZSVE/10609/VR20	C	Emilia Romagna	I	D	2020
IZSVE/86/PD12/2	C	Veneto	I	D	2012	7	6	11	28	14	6	7	121
IZSVE/590/PD14/1	C	Emilia Romagna	I	A	2014
IZSVE/3560/PD10/7	GF	Veneto	R	-	2010	7	6	11	28	57	6	7	127
IZSVE/7106/PD11/12	C	Abruzzo	I	D	2011
IZSVE/4444/PD13/23	C	Veneto	I	D	2013	7	6	11	17	14	6	7	116
IZSVE/5619/PD12/5	C	Emilia Romagna	I	B	2012	7	30	11	21	32	21	11	63	6
IZSVE/1711/PD13/2	C	Emilia Romagna	I	B	2013
IZSVE/149/PD14/16	C	Lombardia	I	C	2014
IZSVE/2144/PD14/18	C	Veneto	R	-
IZSVE/3490/MAV16/25	C	Abruzzo	I	D	2016
IZSVE/1595/MAV17/3	T	Veneto	I	C	2017
IZSVE/11373/VR19	C	Marche	I	A	2019
IZSVE/7207/VR21/6	C	Umbria	I	B	2021
IZSVE/10485/VR23	C	Trentino Alto Adige	I	C	2023
IZSVE/480/VR23/1	C	Emilia Romagna	I	C
IZSVE/5578/PD13/12	C	Veneto	R	-	2013	7	30	11	21	32	21	37	139
IZSVE/4004/PD13/3	C	Veneto	I	C
IZSVE/3681/MAV17/1	T	Veneto	I	D	2017	11	30	11	21	32	21	11	117
IZSVE/5829/PD15/4	C	Veneto	R	-	2015	11	29	9	14	73	21	11	210	7
IZSVE/1681/MAV17/10	C	Veneto	R	-	2017	11	29	9	25	73	21	11	215
IZSVE/10835/VR22/9	C	Sicilia	R	-	2022	11	29	9	14	70	21	11	201
IZSVE/6643/PD11/1	T	Emilia Romagna	I	B	2011	26	29	9	7	14	1	11	105	8
IZSVE/6642/PD11/3	T	Emilia Romagna	I	B
IZSVE/5414/PD15/4	C	Veneto	I	D	2015
IZSVE/2786/PD12/6	C	Veneto	R	-	2012	26	29	9	1	14	10	11	217
IZSVE/5524/PD13/6	C	Veneto	R	-	2013	26	29	9	1	14	1	11	135
IZSVE/4703/PD13/3	C	Veneto	R	-
IZSVE/5491/PD13/8	G	Veneto	R	-	2013	5	34	9	1	55	1	27	57	9
IZSVE/5595/PD14/6	C	Veneto	R	-	2014
IZSVE/6110/PD13/6	C	Veneto	R	-	2013	5	34	9	1	74	1	27	216
IZSVE/7229/VR21/6	C	Abruzzo	I	B	2021	36	44	2	21	7	29	39	164	10
IZSVE/2201/PD14/16	C	Veneto	R	-	2014	36	29	2	21	7	29	39	214
IZSVE/13137/VR22/9	C	Emilia Romagna	I	A	2022	5	30	11	27	29	1	11	187	11
IZSVE/3980/PD13/5	C	Veneto	R	-	2013	5	30	11	27	29	1	27	211
IZSVE/1760/PD12/4	C	Veneto	I	D	2012	7	5	2	8	8	6	7	10	12
IZSVE/148/MAV16/1	T	Emilia Romagna	I	B	2016	3	5	2	8	8	6	7	109
IZSVE/5871/PD15/2	C	Friuli Venezia Giulia	I	C	2015	11	30	11	27	30	1	11	74	SINGLETON
IZSVE/1466/MAV16/4	C	Friuli Venezia Giulia	I	C	2016
IZSVE/3792/VR22	C	Veneto	I	C	2022
IZSVE/3622/PD15/2	C	Veneto	I	D	2015	23	29	9	19	14	6	11	86
IZSVE/2376/PD15/1	C	Veneto	I	D
IZSVE/554/MAV16/1	C	Emilia Romagna	I	D	2016	5	2	2	2	2	1	2	110
IZSVE/6136/PD12/5	C	Veneto	R	-	2012	11	6	11	8	14	6	11	113
IZSVE/1353/PD14/1	T	Veneto	I	C	2014
IZSVE/6259/PD14/33	C	Lombardia	I	D
IZSVE/494/PD14/17	C	Veneto	I	D
IZSVE/303/MAV17/23	C	Marche	I	A	2017
IZSVE/346/MAV19	C	Emilia Romagna	I	A	2019	26	29	5	21	7	6	6	119
IZSVE/1021/1	C	Molise	I	C	2018	5	24	11	27	14	21	11	126
IZSVE/3035/MAV17/1	C	Veneto	I	A	2017	11	29	9	1	55	1	11	130
IZSVE/400/MAV16/12	C	Veneto	R	-	2016	33	29	9	12	58	25	35	132
IZSVE/3304/MAV17/10	C	Veneto	R	-	2017
IZSVE/252/MAV19/1	C	unknown	I	B	2019	7	29	11	1	14	1	36	137
IZSVE/6709/PD14/1	T	Emilia Romagna	I	B	2014	5	30	11	21	55	6	27	138
IZSVE/2347/VR20	C	Emilia Romagna	I	A	2020	11	29	9	27	55	21	11	140
IZSVE/6700/VR20	T	Veneto	I	C	2020	11	6	11	1	32	6	11	143
IZSVE/423/VR23	C	Piemonte	I	D	2022
IZSVE/13891/VR23/4	T	Emilia Romagna	I	B	2023
IZSVE/13942/VR23	T	Emilia Romagna	I	B
IZSVE/13092/VR20	C	Emilia Romagna	I	A	2020	15	32	21	8	61	27	38	150
IZSVE/7440/VR20/1	C	Marche	I	A	2021
IZSVE/8830/VR21/11	C	Veneto	I	D	2021	4	29	2	21	2	6	11	160
IZSVE/9775/VR21	C	Emilia Romagna	I	B	2021	26	30	5	21	7	6	39	170
IZSVE/13169/VR21	C	Abruzzo	I	B
IZSVE/3790/VR22/1	C	Veneto	I	C	2022	24	45	26	8	58	6	23	178
IZSVE/10170/VR23	T	Emilia Romagna	I	B	2023	11	30	11	14	67	6	11	191
IZSVE/14394/VR23/1	C	Veneto	I	B	2023	5	6	11	11	69	1	7	197
IZSVE/10681/VR21/1	T	Toscana	I	B	2021	36	29	5	21	14	29	39	198
IZSVE/14509/VR23/2	T	Veneto	I	B	2023	31	47	9	1	7	1	11	199
IZSVE/3981/VR23/1	C	Sicilia	I	D	2023	7	24	9	1	71	6	27	200
IZSVE/7819/VR19/4	PH	Lombardia	R	-	2019	11	48	9	14	72	4	11	202
IZSVE/4195/VR23/5	C	Emilia Romagna	I	A	2023	15	29	9	21	14	6	11	203
IZSVE/14978/VR23/5	C	Abruzzo	I	B	2023	36	29	9	21	54	1	39	204
IZSVE/5086/VR23	C	Emilia Romagna	I	A	2023	36	44	5	21	29	6	39	205
IZSVE/7014/VR24	T	Emilia Romagna	I	D	2024	38	30	9	14	73	21	44	212
IZSVE/1130/MAV18/4	C	Veneto	R	-	2018	11	30	5	36	2	6	23	213
IZSVE/10936/VR21/11	C	Veneto	R	-	2021	5	46	9	21	54	1	27	219
